# Supplementary material for: Mechanistic Modelling Identifies and Addresses the Risks of Empiric Concentration-Guided Sorafenib Dosing
Source: Pharmaceuticals (Basel). 2021 Apr 21;14(5):389. doi: 10.3390/ph14050389 (PMC8143107; doi:10.3390/ph14050389)
Supplement: Supplementary file 1 [file pharmaceuticals-14-00389-s001.zip]

Archive with 1 entries (1 files):
- pharmaceuticals-1159675-supplementary.pdf
